# Supplementary material for: Running, jumping, hunting, and scavenging: Functional analysis of vertebral mobility and backbone properties in carnivorans
Source: J Anat. 2023 Oct 14;244(2):205–31. doi: 10.1111/joa.13955 (PMC10780164; doi:10.1111/joa.13955)
Supplement: Supplementary file 1 — Table S1 Studied material. [file JOA-244-205-s003.xlsx]

## Sheet: Material
Table S1. Studied material
Suborder	Family	Species	Collection number	Sex	Age	Habitat	Feeding type	Vertebral formula	Transition between facet types		Joint formula	Spinal region length (mm)				Spinal division length (mm)
									Rf to Tf	Tf to RfL		C	T	L	S	Rf	Tf	RfL
Feliformia	Felidae	Acinonyx jubatus	ZMMU S-171619	M	ad	Open	Carnivore	7C+12T+7L	T2	T9	7Rf+7Tf+11RfL	203	290	316	74	225	206	378
			ZMMU S-171615	M				7C+13T+7L		T10	7Rf+8Tf+11RfL	188	332	310	74	210	190	430
			ZMMU S-83012	F				7C+12T+7L		T9	7Rf+7Tf+11RfL	171	290	293	69	191	182	381
		Caracal caracal	ZIN 31604	M	ad	Mixed	Carnivore	7C+13T+7L	T2	T10	7Rf+8Tf+11RfL	128	224	213	50	143	142	280
		Felis catus	ZMMU S-190813	M	ad		Carnivore	7C+13T+7L	T2	T10	7Rf+8Tf+11RfL	78	141	132	26	88	103	160
			ZMMU S-191849	M								81	143	142	27	91	105	170
		Leptailurus serval	ZIN 32636	F	ad	Open	Carnivore	7C+13T+7L	T2	T10	7Rf+8Tf+11RfL	136	220	200	43	150	148	258
			ZIN N/A	F								126	202	173	N/A	140	133	228
		Lynx lynx	ZMMU S-197457	M	ad	Forest	Carnivore	7C+13T+7L	T2	T11	7Rf+9Tf+10RfL	123	239	238	50	138	163	299
		Panthera leo	ZMMU S-106965	M	ad	Open	Carnivore	7C+13T+7L	T2	T11	7Rf+9Tf+10RfL	252	459	355	83	287	350	430
		Panthera tigris	ZMMU S-135467	M	ad	Forest	Carnivore	7C+13T+7L	T2	T11	7Rf+9Tf+10RfL	311	512	403	70	347	385	494
			ZMMU S-184746	F						T11	7Rf+9Tf+10RfL	246	428	360	88	276	317	441
			ZMMU S-91580	M						T10	7Rf+8Tf+11RfL	267	474	380	95	299	306	520
		Panthera onca	ZMMU S-130062	M	ad	Forest	Carnivore	7C+13T+7L	T2	T11	7Rf+9Tf+10RfL	232	397	313	80	259	301	382
		Panthera pardus	ZMMU S-51946	N/A	ad	Mixed	Carnivore	7C+13T+7L	T2	T11	7Rf+9Tf+10RfL	205	348	296	76	229	262	358
		Panthera uncia	ZMMU S-164724	F	ad	Mountain	Carnivore	7C+13T+7L	T2	T11	7Rf+9Tf+10RfL	148	266	258	63	167	191	314
	Hyaenidae	Crocuta crocuta	ZMMU S-112459	F	ad	Open	Carnivore	7C+15T+5L	T2	T12	7Rf+10Tf+9RfL	245	349	147	79	269	254	218
			ZIN 11470	N/A				7C+15T+4L		T13	7Rf+11Tf+7RfL	240	344	116	78	264	271	165
		Hyaena hyaena	ZMMU S-69460	N/A	ad	Open	Carnivore	7C+15T+5L	T2	T13	7Rf+11Tf+8RfL	255	304	126	53	277	239	169
			ZMMU S-189466	F				7C+14T+5L		T12	7Rf+10Tf+8RfL	231	308	125	50	254	221	189
	Viverridae	Arctictis binturong	ZIN 30970	F	ad	Forest	Omnivore	7C+14T+6L	T2	T11	7Rf+9Tf+10RfL	109	231	144	55	123	145	231
		Viverra zibetha	ZMMU S-115754	M	ad	Forest	Carnivore	7C+12T+7L	T2	T9	7Rf+7Tf+11RfL	125	156	140	27	136	100	185
Caniformia	Mustelidae	Enhydra lutris	ZMMU S-153904	M	ad	Sem-Aq	Carnivore	7C+14T+6L	T1	T12	6Rf+11Tf+9RfL	108	348	192	75	108	292	248
		Gulo gulo	ZMMU S-95902	M	ad	Mixed	Omnivore	7C+15T+5L	T2	T11	7Rf+9Tf+10RfL	115	264	115	54	131	170	193
			ZMMU S-188017	M								108	252	110	37	122	165	183
		Martes flavigula	ZMMU S-88386	N/A	ad	Forest	Carnivore	7C+14T+6L	T2	T11	7Rf+9Tf+10RfL	89	190	131	34	100	131	179
		Martes foina	MNHN	N/A	ad	Forest/Open	Carnivore	7C+14T+6L	T2	T11	7Rf+9Tf+10RfL	69	143	88	23	77	89	134
			MNHN	N/A								72	147	99	26	81	91	146
		Martes martes	MNHN	N/A	ad	Forest	Carnivore	7C+14T+6L	T2	T11	7Rf+9Tf+10RfL	71	146	91	22	80	92	136
			MNHN	N/A								72	142	90	22	81	88	135
			MNHN	N/A								73	148	87	24	82	93	133
		Meles meles	ZMMU S-139312	M	ad	Forest	Omnivore	7C+15T+5L	T2	T10	7Rf+8Tf+11RfL	106	216	94	36	119	141	156
		Mustela erminea	MNHN	N/A	ad	Forest/Open	Carnivore	7C+14T+6L	T2	T11	7Rf+10Tf+9RfL	47	88	52	13	53	60	74
		Mustela nivalis	MNHN	N/A	ad	Forest/Open	Carnivore	7C+14T+6L	T2	T10	7Rf+9Tf+10RfL	31	59	34	8	35	37	52
		Mustela putorius	MNHN	N/A	ad	Forest	Carnivore	7C+14T+6L	T2	T11	7Rf+10Tf+9RfL	63	133	78	21	71	92	111
	Canidae	Canis lupus familiaris	ZMMU S-102093	N/A	ad		Carnivore	7C+14T+7L	T2	T10	7Rf+8Tf+12RfL	192	284	203	37	211	173	295
		Canis lupus	ZMMU S-107014	M	ad	Mixed	Carnivore	7C+13T+7L	T2	T10	7Rf+8Tf+11RfL	218	326	252	53	244	213	339
			ZMMU S-107015	N/A								231	313	234	46	257	204	307
			ZMMU S-107021	N/A								222	300	227	50	246	196	307
			ZMMU S-92384	F								203	300	228	48	226	196	309
		Chrysocyon brachyurus	ZMMU S-160760	M	ad	Open	Carnivore	7C+13T+7L	T2	T10	7Rf+8Tf+11RfL	224	263	200	46	244	175	268
			ZMMU S-136353	F								248	289	210	40	270	197	280
		Cuon alpinus	ZIN 18413	M	ad	Open/ Mountain	Carnivore	7C+13T+7L	T2	T10	7Rf+8Tf+11RfL	172	258	200	42	191	170	269
			ZIN 15229	M								157	247	194	40	176	163	259
		Lycaon pictus	ZMMU S-179998	M	ad	Open	Carnivore	7C+13T+7L	T2	T10	7Rf+8Tf+11RfL	185	277	210	40	207	183	282
		Nyctereutes procyonoides	ZIN 32722	N/A	ad	Forest	Omnivore	7C+14T+7L	T2	T11	7Rf+9Tf+11RfL	120	165.5	118	18.5	131	113	159
			ZIN 32190	M				7C+13T+7L			7Rf+9Tf+10RfL	123	161	126	28	136	120	154
		Vulpes vulpes	ZMMU S-113114	M	ad	Forest	Carnivore	7C+13T+7L	T2	T10	7Rf+8Tf+11RfL	132	185	145	24	145	120	198
	Ursidae	Ailuropoda melanoleuca	ZMMU S-65673	M	ad	Forest	Herbivore	7C+14T+5L	T2	T12	7Rf+10Tf+8RfL	170	411	202	147	197	311	275
		Tremarctos ornatus	ZMMU S-170724	F	ad	Forest	Omnivore	7C+13T+7L	T2	T11	7Rf+9Tf+10RfL	159	314	227	117	179	237	284
			ZMMU S-94088	F				7C+14T+6L				197	397	210	154	234	280	290
			ZMMU S-146600	M				7C+13T+7L				246	430	303	158	273	320	386
		Ursus arctos	ZIN 15726	N/A	ad	Forest	Omnivore	7C+14T+6L	T2	T12	7Rf+10Tf+9RfL	221	427	250	143	250	263	385
		Ursus maritimus	ZMMU S-75644	N/A	ad	Open	Carnivore	7C+14T+6L	T2	T11	7Rf+9Tf+10RfL	225	468	245	154	255	333	350
			ZMMU S-128954	N/A		Open				T12	7Rf+10Tf+9RfL	309	524	295	206	343	409	376
		Ursus thibetanus	ZMMU S-184611	M	ad	Forest	Omnivore	7C+14T+6L	T1	T12	6Rf+11Tf+9RfL	234	455	280	168	234	337	398
MNHN – the Musée National d’Histoire Naturelle du Luxembourg; ZIN – Zoological Institute of the Russian Academy of Sciences (ZIN), Saint Petersburg; ZMMU – Zoological Museum of the Lomonosov Moscow State University (ZMMU), Moscow.
Age: ad – adult, sad – subadult, juv – juvenile.
Habitat: Sem-Aq – semiaquatic; Mixed – mixed forest/open
Vertebrae: C – cervical, T – thoracic, L – lumbar.
Facet types of vertebral zygapophyses: Rf – simple radial; Tf – tangential; RfL– radial with a lock.
Spinal region: C - cervical, T - thoracic, L – lumbar, S – sacral.

## Sheet: Artiodactyla
Table S1. Studied material
Family	Species	Collection number	Sex	Age	Habitat	Running form	Feeding type	Vertebral formula	Transition between facet types		Joint formula	Spinal region length (mm)				Spinal division length (mm)
									Rf to Tf	Tf to RfL		C	T	L	S	Rf	Tf	RfL
Suidae	Phacochoerus africanus	ZMMU S-171945	M	ad	Open	B-R	Gr	7C+13T+6L	T1	T10	6Rf+9Tf+10RfL	154	331	186	86	154	241	276
	Sus scrofa domestica	ZMMU S-106943	N/A	sad		B-R	Omn	7C+14T+6L	T1	T9	6Rf+8Tf+12RfL	193	425	270	N/A	193	252	443
		ZIN 16901	N/A	ad						T10	6Rf+9Tf+11RfL	119	306	168	N/A	119	N/A
	Sus scrofa	ZIN 10485	N/A	ad	Forest	B-R	Omn	7C+13T+6L			6Rf+9Tf+10RfL	200	420	245	160	200	325	340
		IEE 1633	N/A					7C+14T+4L			6Rf+9Tf+9RfL	186	425	163	122	186	N/A
Tayassuidae	Tayassu pecari	ZIN 30967	N/A	ad	Forest	B-R	Omn	7C+14T+5L	T2	T11	7Rf+9Tf+9RfL	135	300	135	120	152	228	211
	Pecari tajacu	ZIN 32784	N/A									124	264	121	90	140	184	185
Hippopotamidae	Choeropsis liberiensis	ZMMU S-166224	F	ad	Sem-Aq		Br	7C+15T+4L	T1	T12	6Rf+11Tf+8RfL	220	500	165	162	220	390	275
		ZMMU S-138766	N/A						T2	T10	7Rf+8Tf+10RfL	206	521	159	143	237	263	386
	Hippopotamus amphibius	ZIN 24305	N/A	ad	Sem-Aq		Gr	7C+15T+4L	T1	T10	6Rf+9Tf+10RfL	425	955	325	270	425	555	725
Camelidae	Camelus bactrianus	ZIN 11173	F	ad	Open	Stilt	Br/Gr	7C+12T+7L	T1	T10	6Rf+9Tf+10RfL	970	855	500	230	970	715	640
	Camelus dromedarius	ZIN 24636	M	ad	Open	Stilt	Br/Gr	7C+12T+7L	T1	T11	6Rf+10Tf+9RfL	1030	890	515	170	1030	820	585
	Lama glama	ZMMU S-106946	N/A	ad	Open	Stilt	Gr	7C+12T+7L	T1	T11	6Rf+10Tf+9RfL	630	439	310	111	630	391	358
		ZMMU S-106955	N/A									655	452	285	N/A	655	N/A
	Lama guanicoe	ZMMU S-113400	F	ad	Open	Stilt	Br/Gr	7C+12T+7L	T1	T11	6Rf+10Tf+9RfL	652	455	324	126	652	412	367
		ZMMU S-113046	M					N/A		N/A	N/A	N/A				N/A
Tragulidae	Tragulus javanicus	ZMMU S-175329	N/A	ad	Forest	S-C	Omn	7C+13T+7L	T1	T10	6Rf+9Tf+11RfL	75	120	100	50	75	90	130
	Tragulus napu	ZMMU S-197060	F	ad	Forest	S-C		7C+13T+6L		T11	6Rf+10Tf+9RfL	76	121	85	50	76	97	109
Antilocapridae	Antilocapra americana	ZIN 26877	N/A	ad	Open	Curs	Br	7C+13T+6L	T1	T11	6Rf+10Tf+9RfL	317	350	205	100	317	280	275
Giraffidae	Giraffa camelopardalis	ZMMU S-175340	F	ad	Open	Stilt	Br	7C+14T+5L	T2	T13	7Rf+11Tf+7RfL	1485	775	280	200	1578	638	324
		ZMMU S-134443	F	juv				N/A		N/A	N/A	1075	905			N/A
		ZIN 26970	M					7C+15T+4L		T14	7Rf+12Tf+6RfL	960	610	174	120	1018	572	212
	Okapia johnstoni	RMCA 784	M	ad	Forest	Stilt	Br	7C+15T+5L	T1	T14	6Rf+13Tf+7RfL	600	610	225	140	600	566	269
Cervidae	Alces alces	ZMMU S-135337	F	ad	Forest	Stilt	Br	7C+13T+6L	T1	T11	6Rf+10Tf+9RfL	455	625	345	215	455	525	445
	Capreolus capreolus	ZMMU S-117768	M	ad	Forest	S-C	Br	7C+13T+6L	T1	T10	6Rf+9Tf+10RfL	270	313	178	79	270	233	258
	Cervus elaphus	ZMMU S-149937	M	ad	Forest	S-C	Br/Gr	7C+13T+6L	T1	T11	6Rf+10Tf+9RfL	465	535	290	155	465	450	375
	Rangifer tarandus	ZMMU S-111308	N/A	ad	Open	Curs	Gr	7C+14T+5L	T1	T11	6Rf+10Tf+9RfL	353	538	232	135	353	413	357
Moschidae	Moschus moschiferus	ZMMU S-191852	M	ad	Forest	S-C	Gr	7C+13T+6L	T1	T11	6Rf+10Tf+9RfL	170	228	165	62	170	183	210
Bovidae	Antilope cervicapra	ZMMU S-115392	F	ad	Open	S-C	Gr	7C+13T+6L	T1	T11	6Rf+10Tf+9RfL	285	298	180	89	285	245	233
	Bison bison	ZMMU S-107024	M	ad	Open	M	Gr	7C+13T+5L	T1	T12	6Rf+11Tf+7RfL	505	885	345	240	505	822	408
	Bison bonasus	ZMMU S-193088	M	ad	Forest	M	Br/Gr	7C+14T+5L	T1	T13	6Rf+12Tf+7RfL	540	940	360	255	540	875	425
	Bos gaurus	ZIN 8827	M	ad	Forest	M	Br	7C+13T+5L	T1	T12	6Rf+11Tf+7RfL	520	880	360	260	520	805	435
	Bos taurus	ZMMU S-102026	F	ad	Open	M	Gr	7C+14T+6L	T1	T12	6Rf+11Tf+9RfL	380	705	365	227	380	605	465
		IEE 1932	F									435	735	390	195	435	N/A
	Bubalus bubalis	ZMMU S-102006	M	sad	Sem-Aq	M	Gr	7C+13T+6L	T1	T12	6Rf+11Tf+8RfL	N/A				N/A
	Capra falconeri	ZMMU S-181396	M	ad	Mountain	Salt	Br/Gr	7C+13T+6L	T1	T12	6Rf+11Tf+8RfL	290	405	257	127	290	370	292
	Connochaetes gnou	ZMMU S-180906	F	ad	Open	Curs	Gr	7C+13T+6L	T1	T12	6Rf+11Tf+8RfL	330	485	260	105	330	445	300
		ZMMU S- 155771	N/A	ad								317	414	296	125	317	376	334
	Gazella subgutturosa	ZMMU S-150883	M	ad	Open	S-C	Br/Gr	7C+13T+6L	T1	T11	6Rf+10Tf+9RfL	284	300	190	86	284	245	245
	Hippotragus niger	ZMMU S-163601	M	ad	Open	Curs	Gr	7C+13T+6L	T1	T11	6Rf+10Tf+9RfL	425	505	300	140	425	414	391
	Oreamnos americanus	ZMMU S-167397	N/A	juv	Mountain	Salt	Br/Gr	7C+13T+6L	T1	T11	6Rf+10Tf+9RfL	200	297	180	N/A	200	N/A
	Oryx leucoryx	ZIN 8486	F	ad	Open	Curs	Br/Gr	7C+13T+6L	T1	T11	6Rf+10Tf+9RfL	375	460	275	135	375	385	350
	Ovibos moschatus	ZMMU S-135832	M	ad	Open	M	Gr	7C+13T+6L	T1	T11	6Rf+10Tf+9RfL	350	595	335	205	350	505	425
	Ovis ammon	ZMMU S-146149	M	ad	Mountain	S-C	Gr	7C+13T+6L	T1	T11	6Rf+10Tf+9RfL	335	410	247	121	335	340	317
	Ovis aries	ZIN 11693	M	ad	Mountain	S-C	Gr	7C+13T+7L	T1	T11	6Rf+10Tf+10RfL	245	327	240	97	245	273	294
		ZIN 11694	M									255	353	265	103	255	N/A
		ZMMU S-102061	F									265	345	270	80	265	N/A
		ZIN 11864	M							T12	6Rf+11Tf+9RfL	225	310	234	89	225	255	289
		IEE 2964	F					7C+13T+6L		T10	6Rf+9Tf+10RfL	240	310	193	86	240	N/A
	Procapra gutturosa	ZIN 26948	M	ad	Open	Curs	Br/Gr	7C+13T+6L	T1	T11	6Rf+10Tf+9RfL	290	340	185	90	290	285	240
	Saiga tatarica	ZIN 26799	M	ad	Open	Curs	Br/Gr	7C+13T+6L	T1	T11	6Rf+10Tf+9RfL	230	300	187	73	230	242	245
	Syncerus caffer	ZIN 4945	M	ad	Open	M	Gr	7C+13T+6L	T1	T12	6Rf+11Tf+8RfL	460	795	395	205	460	740	450
	Tragelaphus eurycerus	ZMMU S-178805	F	ad	Forest	S-C	Br	7C+13T+6L	T1	T12	6Rf+11Tf+8RfL	405	530	315	198	405	488	357
IEE – A.N. Severtsov Institute of Ecology and Evolution of the Russian Academy of Sciences (IEE); RMCA - Royal Museum for Central Africa, Tervuren, Belgium; ZIN – Zoological Institute of the Russian Academy of Sciences (ZIN), Saint Petersburg; ZMMU – Zoological Museum of the Lomonosov Moscow State University (ZMMU), Moscow.
Age: ad – adult, sad – subadult, juv – juvenile.
Habitat*: Sem-Aq – semiaquatic
Running form**: B-R – battering-ram form, Curs – cursorial form, S-C – saltatorial-cursorial form, Salt - saltatorial form, M – mediportal form, Stilt form
Feeding type*: Br – browsers, Gr – grazers, Br/Gr - mixed browsers/grazers, Omn – omnivore.
Vertebrae: C – cervical, T – thoracic, L – lumbar.
Facet types of vertebral zygapophyses: Rf – simple radial; Tf – tangential; RfL– radial with a lock.
Spinal region: C - cervical, T - thoracic, L – lumbar, S – sacral.
* – Sokolov (1979), Janis (1982), Wilson and Mittermeier (2011); ** – Gambaryan (1974).

## Sheet: Perissodactyla
Table S1. Studied material
Family	Species	Collection number	Sex	Age	Habitat	Running form	Feeding type	Vertebral formula	Transition between facet types		Joint formula	Spinal region length (mm)				Spinal division length (mm)
									Rf to Tf	Tf to RfL		C	T	L	S	Rf	Tf	RfL
Tapiridae	Tapirus bardii	ZMMU S-102033	N/A	ad	Forest	B-R	Br	7C+19T+5L	T2	L4	7Rf+21Tf+2RfL	205	590	180	185	233	705	65
	Tapirus indicus	ZIN 26435	M	ad	Forest	B-R	Br	7C+19T+4L	T2	L3	7Rf+20Tf+2RfL	267	683	167	220	303	772	78
	Tapirus terrestris	ZMMU S-184859	F	ad	Mixed	B-R	Br	7C+18T+5L	T2	L4	7Rf+20Tf+2RfL	240	580	185	200	270	697	68
		ZMMU S-93416	N/A					7C+19T+4L	T1	L3	6Rf+21Tf+2RfL	260	665	161	224	260	782	44
		ZMMU S-102024	M					7C+19T+4L	T2	L3	7Rf+20Tf+2RfL	230	670	165	235	260	765	40
Rhinocerotidae	Ceratotherium simum	NMW 3086	M	ad	Open	M	Gr	7C+19T+3L	T1	L3	6Rf+21Tf+1RfL	523	1297	223	162	523	1390	130
		RZ N/A	F	ad				7C+18T+3L			6Rf+20Tf+1RfL	510	1284	204	178	510	1420	68
	Dicerorhinus sumatrensis	NMW 1500	M	ad	Forest	M	Br	7C+19T+3L	T2	L3	7Rf+20Tf+1RfL	354	868	143	117	394	971	40
		NMW 3082	F						T1		6Rf+21Tf+1RfL	347	901	144	123	347	1005	40
	Diceros bicornis	ZMMU S-93020	F	ad	Open	M	Br	7C+20T+3L	T1	L3	6Rf+22Tf+1RfL	438	1170	160	200	438	1230	100
		NMW 55210	M									511	1291	194	205	511	1385	100
	Rhinoceros sondaicus	ZIN 122	N/A	ad	Forest	M	Br	7C+18T+4L	T1	L3	6Rf+20Tf+2RfL	465	1085	245	175	465	1225	110
	Rhinoceros unicornis	ZIN 1918	N/A	ad	Mixed	M	Gr	7C+20T+3L	T1	L2	6Rf+21Tf+2RfL	470	1240	180	250	470	1305	115
Equidae	Equus asinus	ZMMU S-74814	N/A	ad	Open	Curs	Gr	7C+18T+5L	T2	T17	7Rf+15Tf+7RfL	420	627	200	200	452	592	235
	Equus ferus caballus	ZMMU S-102019	F	ad	Open	Curs	Gr	7C+18T+6L	T2	T17	7Rf+15Tf+8RfL	590	785	290	180	630	752	323
		ZMMU S-106944	N/A							T16	7Rf+14Tf+9RfL	323	470	156	105	352	386	211
	Equus grevyi	ZMMU S-168479	N/A	ad	Open	Curs	Gr	7C+18T+6L	T2	T17	7Rf+15Tf+8RfL	540	755	290	220	580	712	333
		ZMMU S-178883	F									525	770	293	215	570	685	333
		ZMMU S-172784	M									560	765	297	217	601	685	336
	Equus hemionus	ZMMU S-102029	M	ad	Open	Curs	Gr	7C+18T+5L	T2	T17	7Rf+15Tf+7RfL	480	637	215	195	512	602	250
		ZMMU S-93053	N/A					7C+16?T+5L		T15	7Rf+13?Tf+7RfL	489	583	206	194	528	505	245
		ZMMU S-74803	N/A					7C+18T+5L		T17	7Rf+15Tf+7RfL	475	618	207	185	510	550	240
	Equus kiang	ZMMU S-166817	M	ad	Open	Curs	Gr	7C+18T+6L	T2	T18	7Rf+16Tf+7RfL	540	680	275	170	573	680	275
		ZMMU S-160757	F							T17	7Rf+15Tf+8RfL	563	696	266	143	599	621	308
		ZMMU S-158571	M					7C+18T+5L			7Rf+15Tf+7RfL	568	728	235	167	607	650	274
	Equus ferus przewalskii	ZMMU S-158572	F	ad	Open	Curs	Gr	7C+19T+6L	T2	T18	7Rf+16Tf+8RfL	490	730	255	147	525	690	295
		ZMMU S-187005	M					7C+18T+6L			7Rf+16Tf+7RfL	494	720	255	190	525	720	255
	Equus quagga	ZMMU S-168478	N/A	ad	Open	Curs	Gr	7C+18T+6L	T2	T17	7Rf+15Tf+8RfL	520	720	275	215	565	635	315
	Equus zebra	ZMMU S-105152	M	ad	Open	Curs	Gr	7C+18T+6L	T2	T18	7Rf+16Tf+7RfL	450	625	210	210	483	625	210
NMW – Naturhistorisches Museum Wien, Austria (NMW); RZ – Rostov-on-Don Zoo (RZ), Rostov-on-Don; ZIN – Zoological Institute of the Russian Academy of Sciences (ZIN), Saint Petersburg; ZMMU – Zoological Museum of the Lomonosov Moscow State University (ZMMU), Moscow.
Age: ad – adult.
Habitat*: Mixed – mixed forest/open
Running form**: B-R – battering-ram form, Curs – cursorial form, M – mediportal form
Feeding type*: Br – browsers, Gr – grazers.
Vertebrae: C – cervical, T – thoracic, L – lumbar.
Facet types of vertebral zygapophyses: Rf – simple radial; Tf – tangential; RfL– radial with a lock.
Spinal region: C - cervical, T - thoracic, L – lumbar, S – sacral.
* – Sokolov (1979), Janis (1982), Wilson and Mittermeier (2011); ** – Gambaryan (1974).
