# Supplementary material for: Running, jumping, hunting, and scavenging: Functional analysis of vertebral mobility and backbone properties in carnivorans
Source: J Anat. 2023 Oct 14;244(2):205–31. doi: 10.1111/joa.13955 (PMC10780164; doi:10.1111/joa.13955)
Supplement: Supplementary file 3 — Table S3 aROM values in the intervertebral joints of the studied carnivorans. [file JOA-244-205-s008.xlsx]

## Sheet: SB
Table S3. aROM values in the intervertebral joints of the studied carnivorans
Family	Species	Rf							Tf - RfL
		2	3	4	5	6	7	8	9	10	11	12	13	14	15	16	17	18	19	20	21	22	23	24	25	26	27
Felidae	Acinonyx jubatus	12.5737	17.8634	16.3432	20.3971	19.0847	16.1667	10.9665	6.50015	7.84	7.1178	6.80614	6.80526	8.48835	7.87393	11.9424	10.5123	11.2189	10.8544	10.927	9.76096	11.177	10.3446	10.8454	10.0946
		16.334	13.0088	13.9608	11.8334	15.7285	12.1445	9.80978	7.03195	5.65144	6.15612	5.54852	4.43027	5.75593	4.89537	6.40467	8.26001	8.63256	9.30013	11.7342	10.4829	11.0061	11.6799	10.9335	9.56614	9.68943
																10.1068	10.2782	12.1158	9.65471	11.9212	10.6011	10.2461	8.86642	11.7106	10.734
	Caracal caracal	15.2267	17.8078	20.0723	30.8391	27.7765	16.782	9.87324	6.7039	5.31089	5.85679	8.58406	8.42725	10.2976	5.6603	6.62432	8.02798	8.53363	10.0206	10.5089	8.96032	11.3333	13.8263	13.5248	12.6871	10.8689
	Felis catus	8.24883	13.0159	19.843	19.636	13.3856	11.9044	10.8625	9.46834	11.2509	10.6598	13.5714	14.1768	12.6998	11.3283	6.7754	9.62664	11.5789	10.8604	10.4986	10.0627	9.94547	8.97577	7.94409	8.50305	9.60059
		10.8643	14.6453	26.8485	27.8528	24.031	13.5036	9.40851	5.74967	7.3526	7.80512	10.3413	7.78342	10.5922	6.54776	7.27434	8.2869	12.4177	15.1586	10.1066	9.43011	11.0348	10.288	10.3854	10.3621	11.3631
	Leptailurus serval	16.8513	14.8964	18.7767	19.0586	22.7328	22.9066	9.70857	10.3545	8.59946	7.09506	7.90017	5.41696	8.52892	6.36688	8.53819	8.95217	10.7807	9.39095	9.16238	7.89403	9.10004	9.05504	9.76347	10.2644	9.8157
		16.4019	24.5671	19.8844	20.903	20.9335	17.8869	13.1662	13.9858	9.83114	12.2979	8.72987	11.6843	12.5919	11.126	8.46879	9.4173	10.5005	8.81227	8.96797	10.237	9.70781	9.18976	10.973	8.6454	9.11723
	Lynx lynx	11.4535	14.2636	17.0824	24.2438	22.5819	12.476	12.6734	7.66078	7.52991	5.3061	5.24019	4.5907	6.76059	6.59408	6.8377	4.55775	9.51335	10.932	8.73853	10.5203	9.17305	9.40983	9.81086	10.0643	9.38728
	Panthera leo	14.055	13.7086	14.4682	16.5079	21.0225	11.9028	10.1737	7.16556	5.88685	6.05879	5.58178	4.76672	4.24984	4.9569	6.30381	5.85425	10.0235	9.50131	8.51099	8.43544	8.49434	9.58483	9.55818	9.81486	10.62
	Panthera tigris	11.9759	18.8713	19.833	20.8078	21.4657	13.2352	8.01448	7.26006	5.94818	5.61966	6.05039	4.84019	4.59026	4.00736	4.90601	7.22654	9.83822	10.1236	10.7131	11.9254	10.021	9.0627	9.86842	10.4458	8.75359
		12.8717	14.882	15.2697	18.9089	19.6751	14.5452	8.8876	6.01375	6.987	6.20886	6.01871	5.33969	4.07079	4.67583	4.59217	4.79781	9.36417	11.2933	9.28767	10.9043	9.03062	9.79721	10.2975	9.57203	9.5196
		15.6442	19.7602	18.5621	20.5596	25.4937	18.3987	10.6416	6.61384	7.09162	6.41016	7.17293		5.96109	7.76786	7.35757	9.36973	10.532	9.27423	11.3132	11.6018	11.8069	10.7724	11.4485	10.4525	11.8532
	Panthera onca	14.8673	17.5128	19.0786	29.0135	28.076	21.1589	11.4951	7.42062	4.78183	4.8031	4.19242	6.43528	6.59229	5.39341	8.02663	5.75048	10.5073	9.69972	8.87948	8.10671	9.84576	11.1222	13.3086	10.6947	11.2862
	Panthera pardus	11.2584	17.8167	19.0524	21.3157	20.853	10.3151	9.34101	8.10803	6.02147	6.97654	6.21895	6.48851	7.25114	6.57256	5.88243	5.4672	7.21301	9.5574	11.6174	10.1083	8.5499	10.4626	12.3897	10.4621	9.58106
	Panthera uncia	13.8186	13.6194	22.6916	19.3004	18.4977	9.48156	7.94349	7.44485	6.58011	5.46351	5.6216	8.55661	5.31994	6.26227	7.00411	6.51275	6.91966	7.0499	8.19649	8.07524	9.88962	7.82604	9.62793	8.25161	8.69721
Hyaenidae	Crocuta crocuta	23.915	22.6929	17.4538	14.9772	23.5212	13.4021	7.75681	7.45719	4.57776	5.16928	4.38858	4.33135	3.36778	4.61624	4.10137	4.33926	4.40563	11.5704	9.75597	11.1546	9.9814	9.29102	9.38609	10.033	10.5435
		20.339	27.2147	18.2497	19.4007	20.0541	16.3092	7.61121												10.086	10.4467	11.217	11.5945	11.2203	13.0553
	Hyaena hyaena	20.7928	18.8323	21.8923	18.8946	18.437	15.1662	12.9687	6.16332	5.99803	5.09272	4.08913	4.15409	4.3417	3.73526	5.37967	4.62627	5.711	5.66976	9.96098	9.60724	11.5931	10.2831	9.42036	11.3273	12.8704
		23.7116	26.179	24.0858	16.8784	14.0212	10.0323	9.94936	9.02129	7.35795	5.57956	5.81177	5.06009	5.31216	4.21288	3.54702	10.7017	10.8156	10.3952	11.581	8.83576	10.2165	10.4482	11.9396	13.1885
Viverridae	Arctictis binturong	11.9024	12.87	11.3458	12.0935	11.1494	9.69354	9.29765	8.09612	6.90963	7.43393	7.31712	8.81755	7.71321	8.66554	8.39898	9.17476	12.9884	13.9294	13.58	12.3327	11.4496	14.6364	15.2895	13.2116	13.2525
	Viverra zibetha	20.8883	28.5155	16.4606	17.9453	14.3326	15.0748	12.1573	7.95948	6.20904	6.80023	6.63548	7.11036	6.60538	5.50781	11.7373	10.1552	11.5184	11.7881	11.9068	14.7838	14.3811	12.6652	13.4019	13.2433
Mustelidae	Enhydra lutris	14.2341	14.9443	14.8896	12.3494	13.1649	13.0283	8.52427	9.86839	10.1218	8.0731	5.3608	5.89413	6.31583	5.49664	6.20724	8.18097	9.08894	14.897	15.0904	11.6287	12.8236	12.9233	10.4572	10.5908	13.0787
	Gulo gulo	17.1946	20.4579	18.521	14.8483	13.9689	10.1168	11.9264	6.37548	8.14535	8.74383	6.123	7.80492	8.28255	7.99945	5.56968	8.81793	8.47794	10.8199	12.881	12.1629	13.3934	11.1971	10.9726	12.9095	13.8141
		12.9186	14.305	13.0114	11.9499	12.819	11.812	12.6863	6.52399	13.1082	11.8972	9.00862	6.19258	4.24613	4.38046	5.14197	5.76127	9.695	11.7924	10.9377	13.2944	8.90697	11.4326	12.2993	14.5885	16.2904
	Martes flavigula	17.4383	24.2438	23.7831	24.5587	21.4516	11.39	14.6624	7.13726	5.73619	6.16506	10.9038	9.28129	5.13949	9.02439	9.08998	6.85151	9.17878	9.23657	11.9836	10.7336	8.4577	10.312	13.0882	16.789	12.2919
	Meles meles	17.4585	19.1044	16.7427	15.9876	15.6355	14.5947	12.641	5.551	5.54877	6.83209	5.95883	4.55708	4.56974	5.87206	8.69427	10.8552	12.2528	10.5569	10.5316	10.9488	10.8964	11.6533	12.1292	11.3646	11.9938
Canidae	Canis lupus familiaris	11.9222	24.7897	23.6671	23.9146	21.1111	13.1668	8.04999	6.33716	5.17696	4.27279	7.65302	8.54707	9.69011	4.54789	7.35872	6.4977	9.56763	9.5746	10.7055	8.93541	9.07318	10.3989	12.373	12.7646	13.4952	13.3229
	Canis lupus	15.6203	25.4184	16.9096	15.5262	27.6241	22.4778	6.25974	7.2768	6.1711	5.17283	7.30406	6.34288	7.31093	5.3108	5.78974	7.12193	10.0209	9.54455	10.4569	11.7074	11.4713	12.0097	11.5344	11.3846	11.5749
		20.2408	24.416	20.9647	24.6175	28.3247	14.7354	7.88881	6.95533	5.63458	4.98785	6.64951	5.50308	8.64498	5.59884	5.6918	8.65497	11.964	13.6547	11.6351	12.5412	12.841	13.824	12.158	12.4739	14.2121
		15.9278	24.9731	15.8151	15.9112	24.3938	23.3709	7.10322	6.03496	6.02568	5.99545	8.75877	7.59829	6.21634	5.90083	5.20602	8.23866	9.29857	11.8211	12.8577	12.5331	11.5819	12.5248	12.4103	13.79	14.4161
		18.0843	15.6948	15.5326	17.1786	23.5912	15.8532	6.8624	7.82524	8.28567	9.76187	10.0108	7.1161	7.62326	6.00391	7.4756	11.9568	8.2892	9.04454	10.9363	12.023	11.4676	12.1426	11.4956	11.8348	13.8596
	Chrysocyon brachyurus	12.3616	16.4121	15.2118	13.7738	14.715	10.808	10.0083	4.90145	6.93179	6.89472	9.2421	6.29632	5.75027	6.4805	5.54192	7.12136	9.29314	8.11486	10.2287	8.81838	9.22304	8.87579	8.7889	6.08256	7.43418
		18.8488	19.8858	20.3666	25.0242	15.2631	12.9776	7.09009									6.65733	9.27955	10.7695	9.92959	9.89431	8.17155	9.7219	7.32566	9.01939	9.66114
	Cuon alpinus	21.4861	22.9882	18.9068	20.5607	19.8904	11.4002	9.71856	4.50274	3.74139	3.99314	3.90873	3.77146	3.85989	5.54386	5.26103	9.34233	9.08728	8.83798	8.55366	8.39945	9.0745	8.54056	8.32882	9.23087	8.68328
			19.1727	18.3839	18.8155	29.8708	12.6037	7.39981	4.31782	4.19334	3.98866	4.06294	5.46097	5.69675	3.51857	6.00751	9.49436	10.6338	12.2215	12.8448	11.2565	12.8661	12.7821	12.6003	11.2211	11.8937
	Lycaon pictus	20.6564	26.6111	26.6524	23.275	26.9757	16.7538	6.47472	7.10021	4.93396	7.1079	4.8072	6.71573	6.2676	6.4942	6.23842	8.25616	9.004	8.24027	8.70338	8.46779	8.87909	10.7115	9.39712	11.7247	15.4064
	Nyctereutes procyonoides	19.4263	25.9554	21.8119	28.0196	31.5361	28.4106	11.101	7.16146	9.11401	7.95557	8.41409	8.37946	7.6117	9.21016	15.8729	9.56641	13.0274	12.7911	14.2302	15.589	13.6995	14.2383	13.084	12.2228	14.8394	16.589
		23.3605	20.9792	20.2589	26.2778	29.7365	26.5311	11.2571	7.38305	7.54599	7.5546	11.698	5.43975	6.81134	7.15938	8.45587	6.65109	12.3438	14.3163	16.9247	17.8007	16.7775	15.912	13.9784	12.1563	15.7884
	Vulpes vulpes	14.5342	16.7915	12.7737	21.0626	28.2758	13.6861	14.4993	5.61009	7.01435	7.18381	9.75237	9.12715	5.95594	4.51222	4.81518	7.08078	9.11504	13.5069	9.28602	7.03193	8.27004	10.4492	9.6554	11.0491	12.5137
Ursidae	Ailuropoda melanoleuca	0	13.4949	11.8168	14.1415	13.6335	9.79813	8.87523	10.2027	7.96073	7.18952	6.87476	6.42366	6.38096	5.53804	5.54172	5.7257	6.17992	9.98603	10.5887	10.3978	10.5645	11.8747	14.0343	13.3143
	Tremarctos ornatus	19.4398	19.9057	17.1426	16.5546	18.3407	19.4521	12.702	9.4043	6.16289	8.63645	6.18035	6.80216	5.64592	7.72938	6.34255	6.58478	12.7029	10.4899	10.8355	11.2752	12.6323	12.6143	12.821	12.7176	12.607
		16.171	17.4939	10.9324	14.3871	17.1871	12.3915	13.333										8.51549	9.54014	8.38602	9.93371	9.3675	9.68846	9.11037	7.70435	10.5299
																		10.2233	11.3018	9.95291	8.70611	9.82556	9.05405	10.4458	10.8993	10.9775
	Ursus arctos	11.4088	20.2943	23.1539	16.1311	15.7379	9.72188	11.8126	5.6332	8.65605	7.80247	6.04653	5.5419	7.87394	7.70041	8.2486	7.9765	8.27503	8.0002	10.1151	9.51264	8.7836	8.53719	12.1107	10.0412	10.1066
	Ursus maritimus	14.4784	16.6787	13.2708	15.6379	12.5623	11.9715	8.51377	6.46708	7.23835	5.96095	5.73357	7.05925	7.66222	6.30583	5.58729	8.08443	9.40427	9.89183	10.8793	8.04327	9.09727	8.85541	8.36424	10.2899	9.41213
		16.1618	19.3423	15.6936	16.3945	18.204	18.8984	15.3782	10.5152	5.96647	5.79588	8.56009	6.95847	6.08316	6.66089	6.03304	7.5593	5.45013	9.05077	7.00458	7.99072	7.59293	7.1384	7.73635	7.21982	11.6912
	Ursus thibetanus	24.7688	14.7034	13.1539	12.5523	17.5454	11.1501	7.2315	9.28056	7.00134	8.95533	7.63234	6.04726	5.13628	4.88171	4.64749	6.38483	5.07805	13.5226	14.247	13.008	12.3306	10.5268	8.90613	8.27298	11.886
	min	0	12.87	10.9324	11.8334	11.1494	9.48156	6.25974	4.31782	3.74139	3.98866	3.90873	3.77146	3.36778	3.51857	3.54702	4.33926	4.40563	5.66976	7.00458	7.03193	7.59293	7.1384	7.32566	6.08256	7.43418
	+ 1/4 of span	6.19219	16.7814	14.9114	16.5848	16.2461	14.2138	8.53935	6.73481	6.0831	6.06596	6.3244	6.3728	5.7008	5.471	6.62848	6.24364	6.56107	8.04197	9.48461	9.72412	9.88907	9.3318	9.31663	8.75917	9.64823
	+ 1/2 of span	12.3844	20.6927	18.8904	21.3363	21.3428	18.9461	10.819	9.1518	8.42482	8.14327	8.74006	8.97414	8.03381	7.42343	9.70994	8.14802	8.71652	10.4142	11.9646	12.4163	12.1852	11.5252	11.3076	11.4358	11.8623
	+ 3/4 of span	18.5766	24.6041	22.8695	26.0877	26.4395	23.6784	13.0986	11.5688	10.7665	10.2206	11.1557	11.5755	10.3668	9.37587	12.7914	10.0524	10.872	12.7864	14.4447	15.1085	14.4813	13.7186	13.2986	14.1124	14.0763
	max	24.7688	28.5155	26.8485	30.8391	31.5361	28.4106	15.3782	13.9858	13.1082	12.2979	13.5714	14.1768	12.6998	11.3283	15.8729	11.9568	13.0274	15.1586	16.9247	17.8007	16.7775	15.912	15.2895	16.789	16.2904
		Intervertebral joints with mobility from minimum to + 1/4 of span from min to max. Fill is made for each individual joint (2nd, 3rd, 4th, etc.)
		Intervertebral joints with mobility from + 1/4 of span from min to max to + 1/2 of span from min to max. Fill is made for each individual joint (2nd, 3rd, 4th, etc.)
		Intervertebral joints with mobility from + 1/2 of span from min to max to + 3/4 of span from min to max. Fill is made for each individual joint (2nd, 3rd, 4th, etc.)
		Intervertebral joints with mobility from + 3/4 of span from min to max to maximum. Fill is made for each individual joint (2nd, 3rd, 4th, etc.)

## Sheet: LB
Table S3. aROM values in the intervertebral joints of the studied carnivorans
Family	Species	Rf							Tf - RfL
		2	3	4	5	6	7	8	9	10	11	12	13	14	15	16	17	18	19	20	21	22	23	24	25	26	27	28
Felidae	Acinonyx jubatus	21.501	25.4121	27.2104	27.4936	27.5417	22.8028	20.1618	14.7842	11.5775	13.7534	12.9347	14.1966	13.9144	11.9656	8.37082	9.34563	10.7684	9.71831	9.3913	12.3007	9.77791	10.0926	10.2977	9.73185	9.36802
		23.0936	23.9535	25.7315	23.2118	24.6499	19.839	19.8896	12.2977	13.0548	11.5262	12.7331	13.043	11.524	10.8472	10.9603	9.68333	8.39639	8.35183	9.56062	8.64201	9.7717	9.74281	9.36454	7.89457	8.32332	11.8545
																9.64199	6.91927	8.95022	8.19168	9.72143	8.30982	9.186	8.00525	11.2256	8.38206	13.0715
	Caracal caracal	21.9813	22.3058	22.2443	26.223	23.7102	19.394	18.7492	12.8572	12.9518	15.8667	10.385	11.665	10.7697	9.50733	10.4093	7.80907	5.65211	7.87092	8.43284	7.8882	7.65716	8.30686	7.62221	8.01343	9.35869	8.80905
	Felis catus	15.0738	18.8669	20.443	20.2361	20.1154	18.7156	18.5257	15.3112	13.4671	13.8708	12.8863	14.256	13.4122	14.1595	16.218	7.30807	12.4824	14.5807	11.4201	11.4991	8.02284	8.87657	8.9648	8.75934	9.36117	9.53423
		17.5942	19.6767	21.921	23.899	24.4501	18.9811	18.5043	16.184	19.333	17.0905	17.424	17.0786	12.2556	12.1256	14.6779	8.33058	11.6982	11.8815	8.70291	8.4923	8.19246	9.462	8.08101	8.34677	8.33257	10.7327
	Leptailurus serval	23.0302	22.1679	23.9464	25.7528	25.1838	22.5113	19.9818	15.7553	14.8936	12.8107	13.2427	16.9045	12.788	13.3087	13.5974	8.54334	9.7492	9.18588	7.09347	8.11505	7.68866	8.80565	8.99068	8.0843	12.7917	13.8767
		21.3077	27.6778	25.834	25.1246	24.8988	20.2667	21.9628	15.2078	13.4878	12.6795	12.0044	12.9567	13.3415	12.5015	11.1796	6.85873	12.0287	10.2269	9.5582	8.24077	8.46141	8.51977	8.98288	8.22722	9.27191
	Lynx lynx	17.5983	20.6364	22.4791	27.2539	25.0328	20.0051	17.9617	11.4123	12.2456	11.0619	13.1734	12.0058	13.4124	11.7016	11.5316	8.31488	8.15327	7.93466	10.2841	10.3678	10.2621	9.57417	10.4124	10.1464	8.65248	10.4325
	Panthera leo	25.572	20.4222	18.8729	22.0376	24.4247	16.2799	17.6198	9.83454	12.2108	11.5589	11.5624	11.5063	11.5178	10.1009	10.6367	10.5585	10.2757	7.9377	6.86474	8.67567	9.2828	10.1289	13.9567	8.96461	7.9027	12.926
	Panthera tigris	20.913	24.5279	23.3166	23.4128	23.7305	22.3001	19.8805	11.4551	12.351	12.2189	11.602	12.5418	13.1306	12.1027	12.1075	9.61262	9.66785	7.82575	10.3534	7.96711	9.78988	8.99545	7.63049	8.63499	9.10202	9.88668
		22.5561	24.9456	23.7929	24.269	24.905	24.6046	19.5634	17.3013	14.4324	12.0622	11.3227	10.5878	10.8297	10.3022	11.5279	9.99358	8.04126	12.1351	8.38316	8.63945	8.04899	8.40064	8.77241	8.34613	8.58194	12.816
		25.2739	23.4959	21.3733	23.9528	26.0829	22.9469	22.8116	12.8542	12.9251	12.6435	11.9774		10.1741	12.0165	10.5585	12.2942	9.11016	9.52412	7.67845	9.88578	9.21207	8.78693	9.47666	9.06815	8.94254	11.8217
	Panthera onca	22.7994	19.3611	22.3847	26.8872	26.8248	20.5312	19.2876	12.0407	12.1659	12.3366	9.40589	9.95983	9.7099	10.804	11.2919	10.7911	10.2578	8.14607	9.10634	7.65478	8.09212	9.09255	8.7143	8.33902	7.99029	14.0414
	Panthera pardus	20.8625	20.5037	20.913	21.3739	21.0664	16.229	17.1568	12.1879	11.5538	11.2613	10.5571	10.1547	12.4688	10.7717	10.6891	11.7814	11.2332	8.57846	8.84214	10.8875	11.6627	10.7682	10.4043	10.3778	10.4439	14.6557
	Panthera uncia	21.596	19.3963	23.3085	22.3718	21.7655	20.3096	19.1719	14.9026	10.8453	10.1498	10.6669	12.324	12.1862	11.1827	10.74	8.17166	10.1434	11.5738	12.1996	10.1848	10.9282	11.5522	10.8353	8.53572	9.64158	13.0495
Hyaenidae	Crocuta crocuta	26.4525	25.0609	23.5455	22.039	28.9165	21.6915	18.3221	13.8371	10.7541	10.533	10.4975	9.92267	9.11582	9.68351	9.98682	14.3651	13.9136	11.0767	10.4396	11.107	9.49785	10.4938	10.2302	11.098	10.6976	9.6178
		29.0273	27.8998	26.6943	25.6557	26.2408	22.8616	15.1928												12.0262	11.608	9.01178	11.3851	10.7955	11.7982	12.2723
	Hyaena hyaena	26.6369	27.4361	28.0414	29.0378	26.8389	24.4126	25.8462	8.42467	9.59399	9.84638	9.05118	8.55796	8.49962	8.02932	9.97989	11.1625	10.3656	10.4768	9.49938	10.3164	12.3442	10.0495	9.0719	8.43163	10.1974	9.66899
		30.8506	28.7952	30.1264	25.0995	24.4391	17.9898	20.3122	10.1233	8.44629	10.4358	11.2934	9.23135	10.1514	12.4973	10.3584	10.1244	13.3185	10.4129	11.8043	12.2412	12.6566	11.6397	12.0611	12.4358	10.8733
Viverridae	Arctictis binturong	21.1925	19.7719	21.868	22.7815	19.6179	19.0076	18.6245	12.9336	15.4036	13.9512	13.1058	13.8152	11.3785	14.9305	13.0617	12.0163	10.5498	10.4567	9.6701	10.3286	10.4296	10.6686	11.7023	7.82143	10.0969	12.5021
	Viverra zibetha	27.4984	30.9357	25.8361	28.6618	26.6759	23.7726	23.2497	13.2161	12.9228	11.489	10.7844	11.9142	14.2143	12.09	7.83318	11.482	11.8233	16.8019	14.1557	9.64518	8.84473	9.43753	10.1142	9.58107	14.2146
Mustelidae	Enhydra lutris	18.798	18.7618	19.1809	17.8087	17.5235	19.0186	10.7655	12.2302	11.2669	11.109	11.1397	10.7818	10.0768	11.5519	12.4319	11.6282	14.4567	7.58819	8.38962	7.21601	8.94574	13.0036	11.9031	10.9901	11.4619	12.6147
	Gulo gulo	22.9617	24.1095	22.3984	20.7435	19.2328	15.2758	18.0339	13.4508	10.047	10.9582	10.3285	11.2006	10.4402	11.8799	9.39092	10.9907	9.69089	9.70559	10.4752	10.1779	10.5746	9.36517	9.17698	9.68284	9.4128	12.1424
		19.7527	17.4692	17.3133	16.4706	17.7783	16.0035	22.9548	9.68531	13.6579	12.6095	12.9035	12.2341	12.0497	10.254	9.59143	9.1045	13.4153	9.6139	10.0721	11.302	9.19993	7.20123	8.95415	6.58828	9.53592	16.3095
	Martes flavigula	22.5303	23.4898	23.2391	25.3357	24.5917	21.1379	23.9229	11.439	11.4748	9.96531	11.9572	12.2434	10.8316	9.31416	9.56679	13.2706	11.1003	9.48471	8.62017	8.53192	9.09429	9.4534	11.0574	11.1598	10.6315	12.8477
	Meles meles	23.3091	19.7456	21.177	22.4996	20.5891	19.0758	20.282	10.5686	10.4438	12.8248	9.445	9.25428	9.19853	11.0903	10.1783	7.88604	10.1725	10.2044	11.1598	10.2199	9.695	9.70974	9.16934	10.1313	9.37581	11.1619
Canidae	Canis lupus familiaris	18.0503	24.213	26.5577	27.732	27.6974	20.1472	18.9206	9.74189	11.2918	9.04378	10.2621	13.2444	12.336	11.1627	13.5986	7.56144	9.57313	9.60839	9.25261	10.7137	10.8667	11.719	10.2213	10.1889	10.5297	10.5778	16.0234
	Canis lupus	24.7508	27.3557	24.811	23.9359	29.7639	27.6431	15.4536	15.8533	13.8826	12.0452	10.6183	10.1795	9.7558	8.86394	8.94765	9.86738	9.11438	9.40357	10.3627	9.47185	10.3809	9.94222	7.49143	8.35659	8.88779	9.25377
		26.5671	26.9887	26.824	29.256	32.9117	22.8801	22.1353	12.4973	11.0995	10.3228	11.7658	10.5325	10.9615	8.94945	10.4555	7.69491	6.77858	6.80305	7.36731	9.29212	9.55493	8.92317	8.61175	7.21061	10.2565	12.7528
		23.1227	27.8182	25.2665	25.7177	30.8472	27.2726	16.225	11.0057	12.0282	12.7987	12.4123	10.6419	10.0343	10.4509	11.5555	5.79563	7.67827	7.71938	9.34988	8.72317	10.4466	9.2482	8.42871	8.75118	9.54603	12.5797
		24.8449	24.9222	24.5059	26.3951	30.972	24.432	15.9293	11.4824	10.9161	10.7992	11.6233	9.52573	11.2056	10.5545	10.5496	14.0188	10.2662	9.37732	8.66209	9.45739	10.7859	9.91247	6.72021	8.01308	8.90745	9.53808
	Chrysocyon brachyurus	23.6313	27.679	26.9676	25.1227	23.5717	20.3845	19.7343	12.6367	9.77178	11.9764	13.5537	12.009	10.8922	10.5378	7.74221	11.758	8.78777	10.429	11.9398	12.2334	13.4017	14.304	13.1772	12.2414	11.1266	13.4031
		28.4361	27.0029	27.097	29.8938	24.5175	20.4496	17.863									9.06811	6.71083	8.90576	10.7503	11.4265	10.3985	11.2786	10.1715	8.22737	9.71976	11.2414
	Cuon alpinus	28.5319	28.6274	26.7838	27.8056	26.4729	20.6034		11.548	10.6501	11.6067	11.1083	9.34818	8.38121	10.3114	8.13523	5.83013	8.63134	8.78071	8.76327	8.43805	8.37512	6.43151	6.86092	7.50735	8.4885	9.41541
			23.8689	25.0587	27.9477	31.9212	19.3153	16.7655	8.87781	9.13299	12.0935	12.4304	10.5999	10.2738	8.97137	9.16613	6.80021	6.75363	8.19972	9.02463	8.08145	8.59431	6.99514	6.23518	8.92187	7.34656	11.0586
	Lycaon pictus	28.5981	31.4144	31.5853	31.3272	33.8206	21.8712	18.4049	9.45944	11.2893	10.3507	14.6189	10.3605	13.1921	10.1679	12.082	7.85185	10.3321	9.41824	8.89902	9.54113	11.1647	11.7692	8.69957	9.04177	10.1915	9.6002
	Nyctereutes procyonoides	24.5952	27.4451	26.5774	28.7254	33.6964	29.3147	20.3003	16.0159	11.483	12.0643	12.2157	10.991	12.154	11.1905	14.0192	11.2679	8.94438	8.57778	6.98542	9.75767	9.64659	10.0149	10.6228	10.0297	9.39699	10.1259	10.2379
		26.143	23.4173	24.8985	27.7307	33.8191	26.9405	23.1668	11.8268	10.7701	11.244	11.7785	9.37014	10.9347	9.94349	11.9707	13.59	7.55375	6.60992	8.05115	8.08869	7.9437	8.52461	7.46521	8.34734	9.61601	11.5135
	Vulpes vulpes	21.393	23.1837	24.3627	30.1995	32.9709	22.5131	25.5063	16.304	12.0046	11.906	13.5064	11.5436	11.5169	8.81989	13.1367	7.4055	6.15666	8.9676	9.25794	9.92008	8.36277	7.64497	9.55977	10.6553	6.91097	9.6894
Ursidae	Ailuropoda melanoleuca	0	19.0972	17.5062	20.0382	17.4717	16.1952	14.966	10.269	10.3955	10.3794	10.506	9.56721	10.1528	8.99517	10.3399	8.65872	8.98742	11.2205	9.71927	11.1364	10.1838	9.40107	9.39086	12.8628
	Tremarctos ornatus	24.6136	28.1313	25.7484	26.0665	27.0322	27.4845	23.8206	12.1579	12.812	11.1428	16.7745	15.0337	13.8429	11.5809	10.9286	9.383	8.20136	10.7553	12.1414	9.60664	9.51337	8.86609	10.0338	12.3701	13.6001	10.5926
		25.7707	20.0406	18.3068	20.153	21.508	18.017	20.0743										10.2855	10.5166	11.3613	10.0045	11.9416	11.1494	10.8373	8.73319	9.6796	12.8307
																		9.92986	10.9714	10.4112	9.5966	8.6243	8.0766	10.1085	9.82784	8.94306	10.8297
	Ursus arctos	21.7212	23.5941	29.7683	19.8002	19.383	17.7858	17.1884	9.8358	10.6148	10.2739	11.6976	11.1841	11.8298	12.8476	11.5135	8.84268	12.3106	10.32	9.61687	11.3108	10.0629	10.7353	11.1297	10.5324	11.6737	12.4496
	Ursus maritimus	24.5173	21.8632	21.0861	22.5843	21.7552	17.5785	15.9375	10.0291	11.1528	10.9977	11.2675	10.6962	11.104	11.1783	10.8236	8.58729	9.35226	9.68168	10.9758	11.2781	10.781	11.3345	10.6185	10.8387	11.9608	10.437
		24.2092	23.4739	22.9126	24.1314	22.1079	21.7838	19.4907	16.9445	11.2914	15.9511	12.6583	12.0279	11.0633	11.9518	11.7485	11.3247	9.84998	13.6482	8.12957	10.6129	10.2736	13.8787	10.7826	10.2498	14.1797	10.651
	Ursus thibetanus	31.0148	21.2722	20.5934	20.3357	24.7711	20.6756	10.6911	8.77978	8.86079	9.23103	10.0734	10.7508	12.5482	13.4151	13.4369	12.8852	9.86942	7.4446	9.73708	9.34872	9.72372	9.43107	10.5893	9.50443	11.5191	14.1627
	min	0	17.4692	17.3133	16.4706	17.4717	15.2758	10.6911	8.42467	8.44629	9.04378	9.05118	8.55796	8.38121	8.02932	7.74221	5.79563	5.65211	6.60992	6.86474	7.21601	7.65716	6.43151	6.23518	6.58828	6.91097	8.80905
	+ 1/4 of span	7.7537	20.9555	20.8813	20.1847	21.5589	18.7855	14.4799	10.6438	11.168	11.0555	11.1444	10.6881	9.83948	9.75461	9.86116	7.93801	7.85325	9.15791	8.68749	8.48719	9.09329	8.39963	8.16557	8.15691	8.73687	10.6842
	+ 1/2 of span	15.5074	24.4418	24.4493	23.8989	25.6462	22.2953	18.2687	12.863	13.8896	13.0671	13.2376	12.8183	11.2978	11.4799	11.9801	10.0804	10.0544	11.7059	10.5102	9.75837	10.5294	10.3677	10.096	9.72554	10.5628	12.5593
	+ 3/4 of span	23.2611	27.9281	28.0173	27.613	29.7334	25.805	22.0575	15.0822	16.6113	15.0788	15.3308	14.9484	12.756	13.2052	14.0991	12.2228	12.2555	14.2539	12.333	11.0296	11.9656	12.3359	12.0263	11.2942	12.3887	14.4344
	max	31.0148	31.4144	31.5853	31.3272	33.8206	29.3147	25.8462	17.3013	19.333	17.0905	17.424	17.0786	14.2143	14.9305	16.218	14.3651	14.4567	16.8019	14.1557	12.3007	13.4017	14.304	13.9567	12.8628	14.2146	16.3095

## Sheet: AR
Table S3. aROM values in the intervertebral joints of the studied carnivorans
Family	Species	Rf							Tf - RfL
		2	3	4	5	6	7	8	9	10	11	12	13	14	15	16	17	18	19	20	21	22	23	24	25	26	27	28
Felidae	Acinonyx jubatus	7.23967	6.85191	6.18404	7.67006	6.42487	7.02346	6.91787	14.2586	11.0951	13.274	12.4446	13.7103	13.4655	11.5395	1.22557	2.21529	4.38796	2.9595	2.05856	5.07251	1.97849	2.13343	2.50647	1.961	0.189795
		8.78407	7.67151	6.36851	5.17269	6.4869	6.70342	5.12775	11.8184	12.5844	11.0675	12.3034	12.6271	11.1246	10.438	10.595	2.14562	1.04852	2.22627	3.24588	1.82931	3.07026	2.42562	1.34136	0.217072	0.846177	3.0024
																2.38272	0	2.73061	1.12255	2.81519	0.812129	2.18961	0.509886	3.57012	0.451308	3.74654
	Caracal caracal	6.39674	6.72276	6.00671	7.69833	10.9607	6.48206	5.27486	12.4158	12.5497	15.4577	9.96314	11.2321	10.3637	9.12186	10.036	1.31777	0	1.6821	2.08807	0.38131	0.373135	1.4698	0.347129	1.01624	2.24995	0
	Felis catus	8.0206	7.09015	7.37516	6.69324	6.4947	6.62305	4.98572	14.7401	12.92	13.3072	12.3494	13.7217	12.9268	13.6715	15.7437	0.619641	5.84815	8.42946	4.72014	4.55175	0.564211	1.05083	0.495591	0.499332	0.961171	0.387139
		5.30944	8.17129	7.18667	8.56633	7.02819	5.0139	4.75888	15.6785	18.9044	16.6883	16.9578	16.6488	11.7618	11.6532	14.224	2.17642	5.56148	5.7836	1.2748	1.21723	0.599614	1.73481	0.568921	1.08468	0.519298	0.855547
	Leptailurus serval	6.58531	6.87853	7.96783	7.4694	7.1848	7.62777	6.32933	15.1679	14.399	12.3614	12.7792	16.4895	12.3653	12.8942	13.0862	2.57925	3.88302	2.9095	0.46554	1.31747	0.416915	1.66284	1.63377	0.392322	5.44496	4.78166
		5.41694	6.4561	9.56344	7.42759	7.6051	9.08483	6.70771	14.6218	12.9585	12.1828	11.515	12.4606	12.8409	12.0142	10.724	1.08077	6.20819	3.54073	2.44294	0.46469	0	0	0.830534	0.418626	0.801969
	Lynx lynx	5.65062	4.52172	5.69304	5.45657	6.47942	5.68696	5.4631	10.9974	11.7546	10.6111	12.7539	11.5782	12.9582	11.2506	11.0677	8.0761	1.90356	1.53719	4.33333	4.16813	3.6704	2.8251	3.38074	2.91865	1.58487	1.34058
	Panthera leo	7.7009	7.71554	10.7064	6.69574	8.70922	6.7744	6.94401	9.44007	11.8165	11.1662	11.1264	11.0649	11.124	9.69952	10.2463	10.1226	4.05693	1.48658	0.563527	2.09817	2.69972	4.0189	7.94544	2.84041	1.00206	3.59652
	Panthera tigris	7.07361	7.60095	6.1541	7.34218	6.73308	6.45056	5.59961	10.9901	11.9174	11.7368	11.1276	12.0859	12.6961	11.6799	11.6999	9.21945	2.43291	1.05268	4.15523	1.39943	2.82856	1.61437	0.652197	1.41231	1.18811	0.919554
		7.7333	9.30069	8.72914	8.30625	6.99635	6.49942	8.02645	16.8564	13.9604	11.6146	10.8661	10.1569	10.4095	9.88802	11.1093	9.64551	0.588717	5.611	1.61794	1.34648	0.370749	0.721907	0.897367	0.332851	0.159613	3.42115
		7.71664	8.3188	7.6386	7.76535	9.06594	6.17543	5.24532	12.3555	12.4464	12.1866	11.5566		9.78118	11.6241	10.1563	3.86239	2.08067	2.7325	1.25182	3.47788	2.14432	1.97044	2.37901	2.26098	1.75132	2.13881
	Panthera onca	7.70305	8.3944	8.89709	12.1787	9.26762	9.53671	9.3348	11.6298	11.7868	12.0008	9.06656	9.58032	9.31092	10.3927	10.8692	10.3465	4.29016	2.09295	2.21539	0.414816	0.400223	1.7807	1.57733	1.10183	0.353022	5.6083
	Panthera pardus	6.70583	8.72353	6.91973	7.06053	7.48935	6.62933	6.57184	11.7673	11.1194	10.858	10.1485	9.74419	12.0541	10.3487	10.25	11.3626	4.66005	2.29833	2.66605	4.599	4.88514	3.73457	3.48124	3.37752	3.63466	5.57983
	Panthera uncia	9.00176	8.16067	10.1916	7.54489	8.76723	4.61495	5.34822	14.565	10.4375	9.75747	10.2541	11.944	11.8037	10.794	10.2999	7.8445	3.28496	5.85233	6.53974	3.85604	3.96625	4.73472	4.53351	2.20363	2.28444	4.76748
Hyaenidae	Crocuta crocuta	8.64363	10.9787	8.82479	9.03518	10.5811	6.53086	7.07464	13.3712	10.3257	10.1139	10.0799	9.52502	8.74692	9.35382	9.65049	14.0312	13.5872	2.57828	2.86628	3.00573	1.38006	2.90388	2.42761	3.23204	2.9624	0.849518
		7.70028	9.9035	10.0062	9.10094	7.9478	6.07708	5.03105												5.37024	4.38543	1.55772	4.49163	4.05617	4.47202	4.73213
	Hyaena hyaena	8.6798	10.0276	9.7986	8.92956	9.98996	7.06263	5.06485	8.11508	9.29601	9.56731	8.74534	8.31585	8.24058	7.75793	9.62487	10.8208	10.0247	10.0934	2.69539	3.93385	5.54546	3.08475	2.56296	1.85939	3.39972	2.10567
		9.9087	10.6093	9.01894	8.20635	7.17741	6.11672	4.6245	9.72017	8.10468	10.0968	11.0423	8.96034	9.86419	12.1643	10.0624	3.72269	5.64935	3.5113	4.78088	6.02491	6.60689	5.0133	5.5237	5.96791	3.99857
Viverridae	Arctictis binturong	7.65283	5.98586	5.31143	5.83661	4.47633	4.03756	4.75143	12.4774	14.9741	13.5313	12.6116	13.3845	10.9044	14.4756	12.5539	11.5248	2.92134	3.01491	1.74545	2.91426	2.80647	2.89293	4.56391	0.790989	3.15638	5.61949
	Viverra zibetha	11.195	12.5375	11.4309	8.26609	6.75458	6.54254	7.49245	12.6821	12.5022	11.1045	10.3951	11.5648	13.8929	11.7127	0.444596	4.36348	5.86399	10.4372	7.20496	2.56947	2.15867	3.21827	3.99251	2.5898	5.58042
Mustelidae	Enhydra lutris	9.96436	8.16506	6.818	5.83966	6.9508	5.43497	10.3281	11.7645	10.8037	10.6656	10.713	10.3715	9.66351	11.1619	12.0118	11.2121	14.0433	0	1.48274	0	1.6466	5.22852	3.75533	3.40032	4.07724	3.21624
	Gulo gulo	6.06098	5.60867	7.48363	6.13942	6.35133	5.44537	6.28908	13.0765	9.63685	10.528	9.91555	10.8037	10.0609	11.5507	9.04455	10.6357	2.77083	2.65286	3.44503	3.07577	3.66818	2.67043	2.69739	3.44716	2.60306	3.51012
		6.3775	7.46034	6.4819	5.38667	5.27433	6.02192	5.31271	9.34718	13.3159	12.2195	12.5163	11.8212	11.6459	9.88059	9.22398	8.77461	7.67005	3.09835	3.4344	5.38357	2.67256	0.371431	2.78734	1.21165	2.89377	7.20119
	Martes flavigula	7.46918	8.47957	6.77553	7.47456	7.97168	4.2754	4.86849	11.0484	11.1015	9.59148	11.5712	11.8938	10.4633	8.95317	9.1947	12.9166	4.32725	3.0532	2.38586	2.38067	2.21557	2.73006	4.33539	4.24964	3.69396	4.5925
	Meles meles	5.85964	8.29078	8.85749	7.51354	7.87368	6.47019	7.45548	10.1464	10.0189	12.4676	9.0631	8.91536	8.82745	10.7324	9.7757	0.558229	2.4923	1.71495	2.75979	1.89937	1.95687	1.53867	0.743379	2.24349	1.96292	2.69183
Canidae	Canis lupus familiaris	9.35616	9.18697	6.59122	6.69596	7.37082	4.72437	4.54913	9.38505	10.9858	8.67449	9.84915	12.8817	11.9966	10.8364	13.2749	0.367807	4.19416	4.23967	4.22452	5.48628	4.86924	4.65687	4.16311	4.4066	4.57609	3.54504	7.38841
	Canis lupus	5.44787	8.1966	7.00671	8.20426	7.1886	6.27697	6.59724	15.4403	13.4659	11.676	10.2591	9.80275	9.37637	8.50141	8.60653	4.47773	3.42471	4.50807	5.23051	3.74191	4.50743	3.59083	1.24636	2.97376	3.16393	0.897692
		5.98683	8.0194	6.12386	5.16454	6.26029	4.14344	4.93314	12.0614	10.6944	9.93131	11.3448	10.1272	10.5973	8.61519	10.0367	3.00002	2.47691	1.99041	1.72212	3.32851	3.52265	2.93565	2.84826	1.27898	2.57407	4.07226
		6.93029	9.03915	8.14578	8.06545	8.78307	6.69075	7.4681	10.5777	11.6834	12.4493	12.0192	10.2118	9.68	10.0865	11.2552	0.605602	3.50262	2.71045	3.58562	2.65835	4.52301	3.15465	2.57231	2.718	2.62835	3.48893
		6.45856	6.01478	5.62039	4.86048	6.01997	3.61185	8.31999	11.0928	10.5621	10.4389	11.2746	9.13725	10.8599	10.2011	10.194	8.28648	5.16576	4.76952	3.27093	3.80032	4.93609	3.59493	0.597844	2.03141	3.24613	0.866972
	Chrysocyon brachyurus	6.56773	5.34535	6.00827	6.47789	7.60018	4.24318	5.65368	12.2365	9.41923	11.6927	13.2599	11.7005	10.4988	10.1493	7.44488	6.02022	3.22774	4.23669	4.73135	5.18558	6.61749	6.98353	5.97256	6.02791	4.87271	4.83652
		5.84709	7.66862	8.93576	10.2259	7.37522	5.95982	3.45791									2.53698	0.704401	3.27195	4.52744	4.96244	3.42624	3.9367	3.44779	1.56439	3.51982	2.13966
	Cuon alpinus	7.74916	6.52282	6.61702	6.1368	5.77783	3.48449		11.1897	10.3256	11.3007	10.7989	8.97663	8.03199	9.95712	7.81136	1.12911	3.77187	3.03253	2.77507	2.046	2.05073	0	0.333839	0.638595	0.853524	0.50672
			5.23702	5.3023	5.95766	8.65424	6.5942	3.96345	8.51634	8.7966	11.7274	12.0713	10.2445	9.89389	8.61667	8.84608	1.65803	2.45746	3.02043	3.00178	1.84086	2.66715	0.752762	0	1.72047	0.334835	2.31999
	Lycaon pictus	4.96134	6.56929	6.37285	5.57211	5.63252	4.25256	5.38124	9.06529	10.9391	10.0108	14.269	9.94547	12.8269	9.78349	11.7026	2.57095	4.5854	3.24298	2.23488	3.15027	5.1575	5.39672	1.86441	2.40637	2.62482	0.4705
	Nyctereutes procyonoides	8.6436	7.50399	6.77594	8.52234	8.96751	6.90487	5.34499	15.5315	11.016	11.6453	11.8218	10.5725	11.7507	10.7793	13.6154	10.8841	3.85117	2.41623	1.18881	3.53457	3.46472	2.84718	4.06935	3.33514	2.85884	3.07129	0.876821
		7.5581	7.4183	6.86891	8.8181	7.31272	6.67532	7.7102	11.4052	10.3678	10.8106	11.3462	8.99253	10.5583	9.55552	11.5969	13.2529	1.79641	0.580302	1.14634	1.09231	0.538389	1.10185	0	1.07584	2.01728	2.06056
	Vulpes vulpes	4.72534	4.7283	4.92872	8.39939	8.54835	4.26115	2.44885	15.8878	11.5314	11.4511	13.1163	11.0758	11.0774	8.4524	12.7891	2.53062	1.17047	3.35999	3.19313	3.60581	1.52107	0.481725	3.48841	4.8552	0	1.12048
Ursidae	Ailuropoda melanoleuca	0	6.80645	7.42502	7.15135	6.39869	7.12145	7.74071	9.91001	10.0421	10.0137	10.1341	9.18781	9.76588	8.62696	9.98096	8.32259	8.63033	3.5259	2.70191	3.99275	2.52517	1.93549	1.98384	5.36572
	Tremarctos ornatus	7.36625	10.4992	8.53346	12.6397	11.7757	9.0691	5.33112	11.7974	12.4755	10.7249	16.3533	14.5684	13.4259	11.1894	10.4923	9.01904	2.06253	4.78468	6.27329	3.69375	3.41341	2.03764	3.24611	5.54147	6.51545	2.24673
		9.39941	7.56691	6.45478	6.53928	4.91394	8.51463	6.32617										3.0184	3.71942	4.62616	3.3106	5.17683	4.204	3.19232	0.861562	2.20343	4.15021
																		3.64237	4.88948	4.40879	3.66266	2.58064	1.63246	3.38141	3.3026	2.45666	2.98212
	Ursus arctos	8.14203	6.84513	6.42721	5.95918	6.39106	4.51777	8.24894	9.50482	10.2117	9.84975	11.2833	10.7544	11.4128	12.4476	11.1254	8.4997	5.37881	3.93257	3.28068	5.00569	3.58696	4.14223	4.30247	3.52464	4.68436	4.41121
	Ursus maritimus	6.43854	9.23179	7.19433	7.24786	7.4373	8.23502	5.55305	9.66805	10.763	10.5959	10.8624	10.2799	10.6904	10.7866	10.4407	8.25789	3.6084	4.36093	5.48857	5.41761	4.64721	4.82837	3.92643	3.6717	4.74627	2.7813
		11.6097	9.53627	7.27427	4.3406	5.79379	7.57986	8.91471	16.5575	10.8968	15.6045	12.3132	11.5719	10.6426	11.5274	11.3455	10.9298	9.50441	7.4297	1.56811	4.73359	4.13399	8.37444	4.04436	3.54071	6.70052	2.59842
	Ursus thibetanus	7.94707	8.55636	7.30251	6.90588	4.56384	5.81673	10.2573	8.44376	8.52715	8.86819	9.70828	10.3723	12.165	13.0283	13.0655	12.5404	9.55912	0.641465	3.32043	2.97534	3.41639	2.94412	3.76668	2.32152	4.054	5.51851
	min	0	4.52172	4.92872	4.3406	4.47633	3.48449	2.44885	8.11508	8.10468	8.67449	8.74534	8.31585	8.03199	7.75793	0.444596	0	0	0	0.46554	0	0	0	0	0.217072	0	0
	+ 1/4 of span	2.90243	6.52567	6.55426	6.41537	6.30117	4.99755	4.41865	10.3004	10.8046	10.6779	10.7985	10.3991	9.49721	9.43735	4.26938	3.50781	3.51083	2.60931	2.1504	1.50623	1.65437	2.09361	1.98636	1.66978	1.67513	1.8003
	+ 1/2 of span	5.80485	8.52961	8.17981	8.49014	8.126	6.5106	6.38845	12.4857	13.5046	12.6814	12.8516	12.4823	10.9624	11.1168	8.09416	7.01562	7.02166	5.21861	3.83525	3.01245	3.30874	4.18722	3.97272	3.12249	3.35026	3.60059
	+ 3/4 of span	8.70728	10.5335	9.80535	10.5649	9.95084	8.02366	8.35825	14.6711	16.2045	14.6848	14.9047	14.5655	12.4277	12.7962	11.9189	10.5234	10.5325	7.82792	5.52011	4.51868	4.96312	6.28083	5.95908	4.5752	5.02539	5.40089
	max	11.6097	12.5375	11.4309	12.6397	11.7757	9.53671	10.3281	16.8564	18.9044	16.6883	16.9578	16.6488	13.8929	14.4756	15.7437	14.0312	14.0433	10.4372	7.20496	6.02491	6.61749	8.37444	7.94544	6.02791	6.70052	7.20119
