# Supplementary material for: Running, jumping, hunting, and scavenging: Functional analysis of vertebral mobility and backbone properties in carnivorans
Source: J Anat. 2023 Oct 14;244(2):205–31. doi: 10.1111/joa.13955 (PMC10780164; doi:10.1111/joa.13955)
Supplement: Supplementary file 6 — Table S6 Pagel’s λ values in certain numerical characteristics, ratios and aROM values of the vertebral column. [file JOA-244-205-s002.xlsx]

## Sheet: Table_lambda
	Trait	λ	λ (95.0% CI)	Significance (difference from 0)	Difference from 1
№ of vertebrae	T	1	(0.970, NA)	< 0.001	1
	L	1	(0.975, NA)	< 0.001	1
	S	0.940	(0.789, 0.986)	< 0.001	< 0.001
№ of joints	Tf	0.949	(0.497, NA)	0.002	0.091
	RfL	0.976	(0.840, NA)	< 0.001	0.062
Ratios	C/(T+L+S)	1	(0.889, NA)	< 0.001	1
	T/(T+L)	0.978	(0.842, NA)	< 0.001	0.250
	Tf/(T+L)	0.945	(0.756, 0.991)	< 0.001	0.002
	RfL/(T+L)	0.896	(0.664, 0.967)	< 0.001	< 0.001
№ of vertebrae	T	1	(0.964, NA)	< 0.001	1
	L	1	(0.970, NA)	< 0.001	1
	S	0.933	(0.744, 0.986)	< 0.001	< 0.001
№ of joints	Tf	0.955	(0.348, NA)	0.009	0.126
	RfL	0.978	(0.846, NA)	< 0.001	0.075
Ratios	C/(T+L+S)	1	(0.877, NA)	< 0.001	1
	T/(T+L)	0.977	(0.808, NA)	< 0.001	0.288
	Tf/(T+L)	0.939	(0.719, 0.991)	< 0.001	0.002
	RfL/(T+L)	0.888	(0.616, 0.967)	< 0.001	< 0.001
Mobility	Rf SB cum	0.279	(NA, NA)	0.316	0.130
	Rf LB cum	1	(0.570, NA)	0.001	1
	Rf AR cum	0.145	(NA, 0.908)	0.349	< 0.001
	Tf SB cum	0.104	(NA, NA)	0.716	0.104
	Tf LB cum	0.043	(NA, 0.971)	0.866	< 0.001
	Tf AR cum	0.054	(NA, 0.950)	0.804	< 0.001
	RfL SB cum	0.754	(NA, 0.978)	0.105	< 0.001
	RfL LB cum	0	(NA, 0.295)	1	< 0.001
	RfL AR cum	0	(NA, 0.523)	1	< 0.001
	Lumb SB cum	0.783	(NA, 0.987)	0.148	0.003
	Lumb LB cum	0.554	(NA, 0.964)	0.163	< 0.001
	Lumb AR cum	0.000	(NA, 0.578)	1	< 0.001
		34 species (including 5 species from genera Martes and Mustela, in which only numerical characteristics and ratios of the vertebral column were studied)
		29 species
